# Supplementary material for: Effect of an Electronic Alert System on Hepatitis B Virus Reactivation in Patients Receiving Immunosuppressive Drug Therapy
Source: J Clin Med. 2022 Apr 26;11(9):2446. doi: 10.3390/jcm11092446 (PMC9104084; doi:10.3390/jcm11092446)
Supplement: Supplementary file 1 [file jcm-11-02446-s001.zip]

Archive with 1 entries (1 files):
- jcm-1652752-supplementary.pdf
